# Supplementary material for: Gallic Acid–Triethylene Glycol Aptadendrimers Synthesis, Biophysical Characterization and Cellular Evaluation
Source: Pharmaceutics. 2022 Nov 14;14(11):2456. doi: 10.3390/pharmaceutics14112456 (PMC9696068; doi:10.3390/pharmaceutics14112456)
Supplement: Supplementary file 1 [file pharmaceutics-14-02456-s001.zip]

Archive with 1 entries (1 files):
- pharmaceutics-1969602-supplementary.pdf
